# Supplementary material for: Global phylogenomics of multidrug-resistant Salmonella enterica serotype Kentucky ST198
Source: Microb Genom. 2019 May 20;5(7):e000269. doi: 10.1099/mgen.0.000269 (PMC6700661; doi:10.1099/mgen.0.000269)
Supplement: Supplementary File 2 [file mgen-5-269-s002.xlsx]

## Sheet: Legends
Table S1	Metadata associated with each S. Kentucky ST198 isolate used in this study.
Table S2	Plasmid accessions for IncI1 plasmids used in this study.
Table S3	Genes defined as core in the reference IncI1 plasmid pNF1358 in this study.
Table S4	Mutations found amongst the three isolates taken from the same patient.
Table S5	P-values (calculated using Fisher’s Exact Test) between resistance genes and geographic regions for each resistance gene found across all isolates. P-values < 0.05 indicate a positive association with that resistance gene and that specific geographic region.
Table S6	Presence or absence of virulence genes from VFDB in each isolate.

## Sheet: Table S1
Order according to Fig.1	Strain name	Beast_name	Alternative name	Region	Country	Year	MLST type	Source	Antimicrobial susceptibility profile (EUCAST System for Antimicrobial Abbreviations)	SGI	Plasmid	gyrA83	gyrA87	parC80	Reference	SRA accession	Biosample	Read_name	Beast_name	Molecular data described in	%Cover 201001922	Depth 201001922	Total Reads	number contigs	N50	%Cover_Haemop	Depth_Haemop	%Cover_ST160	Depth_ST160	%Cover_ST64B	Depth_ST64B
1	98K	98K_1937		USA	USA	1937	198	Chicken	Susceptible	-	-	Wild type	Wild type	Wild type	This study		SAMN08784175	PPAST_20111101_SN180_IL100018388_CTATGGC_L007	98K_1937	Le Hello et al. J Infect Dis 2011	97.9163	33.9658	2000000	61	417359	8.48627	37.5853	42.2019	56.791	100	36.1549
2	1-66	1-66_1966		Southeastern Asia	Vietnam	1966	198	Human	AMP	-	-	Wild type	Wild type	Wild type	This study		SAMN08784176	NG-6269_1_66_lib14896_1167_4	1-66_1966	Le Hello et al. J Infect Dis 2011	99.0357	327.919	20029152	100	444336	92.9582	319.327	68.789	103.771	100	373.025
3	5-76	5-76_1976		Europe	France	1976	198	Soya bean	Susceptible	-	-	Wild type	Wild type	Wild type	This study		SAMN08784177	NG-6269_5_76_lib14897_1167_4_sub	5-76_1976	Le Hello et al. J Infect Dis 2011	97.9063	32.3813	2000000	143	498328	11.1591	27.7162	50.4445	32.352	100	36.2236
4	SRR3295928	SRR3295928_2014		USA	USA	2014	198	Swine	Unknown	-	HI2/HI2A	Wild type	Wild type	Wild type	GenomeTrackr	SRR3295928	SAMN04577475	SRR3295928	SRR3295928_2014		97.5053	53.4204	1976712	66	894221	12.9766	35.0244	10.4315	25.2141	100	57.3275
5	SRR2124413	SRR2124413_2010		Southeastern Asia	Singapore	2010	198	Mrigel (fish)	Unknown	-	-	Wild type	Wild type	Wild type	GenomeTrackr	SRR2124413	SAMN02844822	SRR2124413	SRR2124413_2010		97.2255	50.4017	1442038	67	405361	14.4625	52.0397	21.5501	39.9036	0.398853	17.9688
6	SRR1048324	SRR1048324_2012		USA	USA	2012	198	Ground beef	Unknown	-	-	Wild type	Wild type	Wild type	GenomeTrackr	SRR1048324	SAMN02378183	SRR1048324	SRR1048324_2012		97.116	60.8132	1516902	46	1694056	13.1601	66.7056	5.47341	50.1387	0.398853	14.1719
7	SRR2587216	SRR2587216_2015		USA	USA	2015	198	Comminuted Chicken	Unknown	-	-	Wild type	Wild type	Wild type	GenomeTrackr	SRR2587216	SAMN04156680	SRR2587216	SRR2587216_2015		97.5732	61.4896	2985910	82	1735143	11.5676	63.9097	48.8614	52.0657	0.398853	12.875
8	SRR1646515	SRR1646515_2010		Southern Asia	India	2010	198	Sesame seeds	Unknown	-	N3	Ser83Phe	Wild type	Wild type	GenomeTrackr	SRR1646515	SAMN02846939	SRR1646515	SRR1646515_2010		97.5675	52.5959	2548338	48	1692480	13.2785	51.2428	59.3278	45.7093	0.398853	27.0469
9	SRR3295549	SRR3295549_2015		USA	USA	2015	198	Ground Turkey	Unknown	-	HI2/HI2A	Wild type	Wild type	Wild type	GenomeTrackr	SRR3295549	SAMN04576633	SRR3295549	SRR3295549_2015		98.0522	55.3131	1829892	68	530925	90.4541	64.3427	50.3052	54.7039	0.529727	19.7176
10	SRR1637080	SRR1637080_2003		USA	USA	2003	198	Ground Turkey	Unknown	-	HI2/HI2A	Wild type	Wild type	Wild type	GenomeTrackr	SRR1637080	SAMN02777683	SRR1637080	SRR1637080_2003		97.4839	43.1808	1895000	129	546321	11.5084	47.0795	49.1864	38.7059	0.529727	24.7882
11	SRR3062667	SRR3062667_2015		USA	USA	2015	198	Young Turkey	Unknown	-	I1	Wild type	Wild type	Wild type	GenomeTrackr	SRR3062667	SAMN04376243	SRR3062667	SRR3062667_2015		97.9228	54.8708	2571526	50	1618224	8.48627	54.2414	50.3702	47.4111	100	67.1921
12	SRR1106466	SRR1106466_2007		Eastern Asia	China	2007	198	Human	Unknown	-	Col3M	Wild type	Wild type	Wild type	GenomeTrackr	SRR1106466	SAMN02368595	SRR1106466	SRR1106466_2007		97.8077	95.8305	6590322	71	548893	8.96282	86.6017	50.1195	132.15	100	115.42
13	SRR3295906	SRR3295906_2014		USA	USA	2014	198	Young Turkey	Unknown	-	HI2/HI2A	Wild type	Wild type	Wild type	GenomeTrackr	SRR3295906	SAMN04577453	SRR3295906	SRR3295906_2014		97.9273	36.342	1299130	58	1548231	8.48627	38.9236	57.1319	45.0356	100	43.2133
14	SRR1763866	SRR1763866_2005		USA	USA	2005	198	Ground Turkey	Unknown	-	I1/R	Wild type	Wild type	Wild type	GenomeTrackr	SRR1763866	SAMN03269433	SRR1763866	SRR1763866_2005		97.9567	47.5333	2821912	111	345067	8.61946	51.0062	54.4788	56.4807	100	50.2548
15	SRR3000034	SRR3000034_2015		USA	USA	2015	198	Cattle	Unknown	-	FIIp96A	Wild type	Wild type	Wild type	GenomeTrackr	SRR3000034	SAMN04337201	SRR3000034	SRR3000034_2015		97.6398	52.8651	1278848	88	655045	9.41274	53.6148	44.7506	60.7411	100	58.2711
16	SRR3170071	SRR3170071_2016		USA	USA	2016	198	Cattle	Unknown	-	-	Wild type	Wild type	Wild type	GenomeTrackr	SRR3170071	SAMN04489846	SRR3170071	SRR3170071_2016		97.4734	51.1227	2472124	44	1286413	9.21442	54.9618	8.89719	30.6413	100	59.3724
17	SRR2240233	SRR2240233_2015		USA	USA	2015	198	Cattle	Unknown	-	I1	Wild type	Wild type	Wild type	GenomeTrackr	SRR2240233	SAMN04027093	SRR2240233	SRR2240233_2015		97.9937	44.6936	2323218	63	1500018	8.75858	49.3768	61.6211	45.3656	100	52.7132
18	93-6429	93-6429_1993		Southeastern Asia	Indonesia	1993	198	Human (stool)	SME	SGI2	-	Wild type	Wild type	Wild type	This study		SAMN08784178	NG-6269_93_6429_lib14883_1167_4	93-6429_1993	Le Hello et al. J Infect Dis 2011	98.9687	185.676	10853924	72	795566	46.4806	37.6275	61.0548	68.8418	54.4559	1.55596
19	94-3543	94-3543_1994		Eastern Africa	East Africa	1994	198	Human (stool)	Susceptible	-	-	Wild type	Wild type	Wild type	This study		SAMN08784179	94-3543_CCGTCC_L007	94-3543_1994	Le Hello et al. J Infect Dis 2011	97.2169	186.882	9033122	64	809083	12.6806	117.004	7.75516	122.83	0.137106	1
20	201611207	201611207_2016		Western Africa	Senegal	2016	198	Human (stool)	Susceptible	-	-	Wild type	Wild type	Wild type	This study		SAMN08784265	Salm201611207_S14	201611207_2016		97.0104	97.6395	3256302	132	228304	8.48627	123.737	35.0247	41.4344	0.398853	2
21	2-75	2-75_1975		Western Africa	Senegal	1975	198	Human	Susceptible	-	-	Wild type	Wild type	Wild type	This study		SAMN08784180	NG-6269_2_75_lib14893_1167_4	2-75_1975	Le Hello et al. J Infect Dis 2011	97.9361	283.827	16280654	63	809440	27.2407	99.8941	38.2651	33.5384	37.4299	1.82201
22	1-61	1-61_1961		Western Africa	Senegal	1961	198	Human	Susceptible	-	-	Wild type	Wild type	Wild type	This study		SAMN08784181	NG-6269_1_61_lib14867	1-61_1961	Le Hello et al. J Infect Dis 2011	99.0689	268.048	16483760	88	533925	96.3622	309.499	66.4725	20.2637	65.6363	1.92395
23	17-85	17-85_1985		Egypt	Egypt	1985	198	Human	STR SME	-	HI2	Wild type	Wild type	Wild type	This study		SAMN08784183	17-85_GTAGAG_L001	17-85_1985	Le Hello et al. J Infect Dis 2011	97.2818	169.536	8513500	91	521013	11.4255	127.518	61.0037	131.268	3.03502	1
24	201007297	201007297_2010		Southern Asia	India	2010	198	Human (stool)	AMP SME	B	I1	Wild type	Wild type	Wild type	This study		SAMN08784182	NG-6269_201007297_lib15114_1472_4_trimmed18	201007297_2010		97.9384	70.6361	4285972	74	653780	15.3061	38.0849	9.51928	26.315	7.82126	1
25	97-6819	97-6819_1997		Egypt	Egypt	1997	198	Human (stool)	AMP STR SPE SME TET	K	-	Wild type	Wild type	Wild type	This study		SAMN08784185	NG-6269_97_6819_lib14886_1167_4	97-6819_1997	Le Hello et al. J Infect Dis 2011	99.5223	239.463	14047392	68	809442	32.8439	68.5173	100	245.293	100	269.414
26	99-2998	99-2998_1999		Egypt	Egypt	1999	198	Human (stool)	AMP CTR CTZ CXI STR SME TRI CHL TET NAL	-	C	Wild type	Asp87Asn	Wild type	This study		SAMN08784184	NG-6269_99_2998_lib14887_1167_4_sub	99-2998_1999	Le Hello et al. J Infect Dis 2011	98.6783	30.4993	2000000	53	443722	10.8927	24.7163	100	32.9779	100	33.5495
27	96-11313	96-11313_1996		Egypt	Egypt	1996	198	Human (stool)	STR SPE GEN SME TET	K	-	Wild type	Wild type	Wild type	This study		SAMN08784186	NG-6269_96_11313_lib14884_1167_4	96-11313_1996	Le Hello et al. J Infect Dis 2011	99.7153	260.617	15376258	65	548888	62.9884	40.9969	100	264.918	100	302.285
28	02-8141	02-8141_2002		Egypt	Egypt	2002	198	Human (stool)	AMP STR SPE GEN SME TET NAL	K	-	Ser83Phe	Wild type	Wild type	This study		SAMN08784188	02-8141_CAGATC_L001	02-8141_2002	Le Hello et al. J Infect Dis 2011	98.8585	177.652	8912268	96	809079	10.6056	126.512	90.0072	207.351	6.06382	1.03597
29	SRR3027716	SRR3027716_2005		Eastern Africa	Ethiopia	2005	198	Swine liver	Unknown	K	-	Ser83Phe	Wild type	Wild type	GenomeTrackr	SRR3027716	SAMN03577097	SRR3027716	SRR3027716_2005		99.1952	42.5498	2051956	51	1661546	10.7447	38.4953	100	47.4256	100	48.8387
30	00-1059	00-1059_2000		Egypt	Egypt	2000	198	Human (urine)	AMP NAL	P	-	Ser83Phe	Wild type	Wild type	This study		SAMN08784187	NG-6269_00_1059_lib14853	00-1059_2000	Le Hello et al. J Infect Dis 2011	99.3046	106.169	6344180	98	1313488	37.9144	23.4252	100	118.947	100	115.091
31	01-2100	01-2100_2001		Egypt	Egypt	2001	198	Human (stool)	AMP STR SPE GEN SME TET NAL	K	-	Ser83Phe	Wild type	Wild type	This study		SAMN08784189	NG-6269_01_2100_lib14854_1167_4	01-2100_2001	Le Hello et al. J Infect Dis 2011	99.5061	301.175	17705464	61	809442	32.1928	81.3254	100	319.189	100	312.215
32	97-11473	97-11473_1997		Egypt	Egypt	1997	198	Human (stool)	AMP STR SPE GEN SME TET NAL	K	-	Ser83Phe	Wild type	Wild type	This study		SAMN08784190	NG-6269_97_11473_lib14885_1167_4	97-11473_1997	Le Hello et al. J Infect Dis 2011	99.6201	237.566	15072942	70	809080	100	265.705	100	254.317	100	252.4
33	8148185	08148185_2008	H08148185	Egypt	Egypt	2008	198	Human	AMP STR SPE SME TRI TET NAL CIP	K	-	Ser83Phe	Asp87Gly	Ser80Ile	This study		SAMN08784193	S_Kentucky_8148185	08148185_2008		99.4163	95.6985	4823128	75	1454579	100	95.9796	72.7676	95.1769	100	97.1704
34	80-11-252	80-11-252_2011	80-11-252-4482	Western Asia	Iraq	2011	198	Human	AMP STR SPE GEN SME TET CHL NAL CIP	K	X1	Ser83Phe	Asp87Gly	Ser80Ile	This study		SAMN08784197	NG-6269_80_11_252_4482_lib14881_1167_4	80-11-252_2011	Le Hello et al. Front Microbiol 2013	99.0786	203.529	12127840	105	947785	100	222.227	75.3418	176.278	100	227.283
35	201007469	201007469_2010		Egypt	Egypt	2010	198	Human (stool)	AMP TET NAL CIP	Q	-	Ser83Phe	Asp87Gly	Ser80Ile	This study		SAMN08784196	201007469_CAGATC_L007	201007469_2010		99.1189	306.834	15399680	66	656839	100	336.856	74.9843	266.392	100	337.821
36	SRR3027720	SRR3027720_2005		Eastern Africa	Ethiopia	2005	198	Swine liver	Unknown	K	-	Ser83Phe	Asp87Gly	Ser80Ile	GenomeTrackr	SRR3027720	SAMN03577100	SRR3027720	SRR3027720_2005		99.0477	47.949	2020136	50	1660354	100	54.2906	74.4969	53.72	100	54.3299
37	05-4680	05-4680_2005		Northern Africa	Sudan	2005	198	Human (stool)	STR SPE GEN SME TRI TET NAL CIP	K	-	Ser83Phe	Asp87Gly	Ser80Ile	This study		SAMN08784195	NG-6269_05_4680_lib14858	05-4680_2005	Le Hello et al. J Infect Dis 2011	99.5841	237.05	14698224	84	634570	100	245.117	83.1643	218.871	100	252.272
38	04-7734	04-7734_2004		Egypt	Egypt	2004	198	Human (stool)	AMP STR SPE KAN GEN SME TRI TET CHL NAL AZI	K	-	Ser83Phe	Wild type	Ser80Ile	This study		SAMN08784198	04-7734_CGATGT_L007	04-7734_2004	Le Hello et al. J Infect Dis 2011	99.612	112.579	5776754	79	809440	100	115.292	70.3117	103.232	100	113.862
39	04-4567	04-4567_2004		Egypt	Egypt	2004	198	Human (stool)	AMP STR SPE KAN GEN SME TRI TET CHL NAL CIP	K	-	Ser83Phe	Asp87Gly	Ser80Ile	This study		SAMN08784199	NG-6269_04_4567_lib14856_1166_6	04-4567_2004	Le Hello et al. J Infect Dis 2011	99.7395	216.196	12299118	86	809442	70.4594	29.381	94.9514	206.549	100	247.669
40	201302105	201302105_2013		Egypt	Egypt	2013	198	Human (stool)	AMP STR SPE KAN GEN SME TRI TET CHL NAL CIP AZI	K	-	Ser83Phe	Asp87Gly	Ser80Ile	This study		SAMN08784200	201302105_ATGTCA_L001	201302105_2013		99.0929	226.761	11384804	69	809442	11.4788	165.822	80.7757	213.76	100	240.308
41	201100664	201100664_2011	11-0664	Egypt	Egypt	2011	198	Human (stool)	AMP NAL CIP AZI	-	I1	Ser83Phe	Asp87Gly	Ser80Ile	This study		SAMN08784201	NG-6269_2011_00664_lib14950_1167_4	201100664_2011	Le Hello et al. Lancet Infect Dis 2013, Le Hello et al. Front Microbiol 2013	99.0283	110.188	7042212	87	548888	99.9112	100.724	83.7678	111.804	100	116.905
42	201000305	201000305_2010		Egypt	Egypt	2010	198	Human (stool)	KAN TRI CHL NAL CIP	-	I1	Ser83Phe	Asp87Gly	Ser80Ile	This study		SAMN08784202	NG-6269_2010_00305_lib14949_1167_4	201000305_2010	Le Hello et al. Lancet Infect Dis 2013	99.6592	312.349	20696502	104	685036	100	312.77	89.9051	289.502	100	317.69
43	09-9322	09-9322_2009		Egypt	Egypt	2009	198	Human (stool)	AMP CTR CTZ CXI STR SPE KAN TOB NET SME TRI CHL NAL CIP AZI	-	I1	Ser83Phe	Asp87Gly	Ser80Ile	This study		SAMN08784203	NG-6269_09_9322_lib14866	09-9322_2009	Le Hello et al. Lancet Infect Dis 2013	99.3244	183.983	11306048	86	579750	100	212.165	85.8151	172.609	100	213.092
44	05-3290	05-3290_2005		Egypt	Egypt	2005	198	Human (stool)	AMP STR SPE KAN GEN SME TET NAL CIP	K	-	Ser83Phe	Asp87Gly	Ser80Ile	This study		SAMN08784194	05-3290_ACAGTG_L006	05-3290_2005	Le Hello et al. J Infect Dis 2011	99.8773	331.123	16611718	55	809442	100	377.889	100	340.391	100	334.583
45	05-1199	05-1199_2005		Egypt	Egypt	2005	198	Human (stool)	STR SPE GEN SME TET NAL CIP	K	-	Ser83Phe	Asp87Gly	Ser80Ile	This study		SAMN08784191	05-1199_ATCACG_L002	05-1199_2005	Le Hello et al. J Infect Dis 2011	99.0795	233.804	11600462	54	809442	11.7718	155.19	82.6002	471.156	100	240.491
46	04-2049	04-2049_2004		Egypt	Egypt	2004	198	Human (stool)	NAL CIP	Q	-	Ser83Phe	Asp87Gly	Ser80Ile	This study		SAMN08784192	04-2049_TGACCA_L006	04-2049_2004	Le Hello et al. J Infect Dis 2011	98.5957	423.952	20878078	54	809442	100	510.523	71.6534	363.704	100	486.566
47	SRR3115978	SRR3115978_2013		Eastern Africa	Ethiopia	2013	198	Human (stool)	Unknown	K	-	Ser83Phe	Asp87Gly	Ser80Ile	GenomeTrackr	SRR3115978	SAMN03577281	SRR3115978	SRR3115978_2013		99.6049	34.8596	1738778	57	1661547	100	38.4689	74.3762	37.7219	100	41.104
48	02-9866	02-9866_2002		Egypt	Egypt	2002	198	Human (stool)	AMP STR SPE GEN SME TET NAL CIP	K	-	Ser83Phe	Asp87Asn	Ser80Ile	This study		SAMN08784205	NG-6269_02_9866_lib14855	02-9866_2002	Le Hello et al. J Infect Dis 2011	99.8875	282.556	17145292	68	684590	100	292.694	88.9487	302.185	100	295.583
49	05-2131	05-2131_2005		Egypt	Egypt	2005	198	Human (stool)	AMP NAL CIP	P	-	Ser83Phe	Asp87Asn	Ser80Ile	This study		SAMN08784206	05-2131_CGATGT_L001	05-2131_2005	Le Hello et al. J Infect Dis 2011	99.4421	154.383	7753114	53	807592	100	165.806	90.0049	149.671	100	159.472
50	05-0236	05-0236_2005		Egypt	Egypt	2005	198	Human (stool)	AMP NAL CIP	P	-	Ser83Phe	Asp87Asn	Ser80Ile	This study		SAMN08784207	05-0236_CCGTCC_L003	05-0236_2005	Le Hello et al. J Infect Dis 2011	98.4818	227.783	11174068	56	809442	100	238.041	11.4784	93.2502	100	232.387
51	SRR1288356	SRR1288356_2011		Western Asia	Syria	2011	198	Cumin seed	Unknown	K	I1	Ser83Phe	Asp87Asn	Ser80Ile	GenomeTrackr	SRR1288356	SAMN02698209	SRR1288356	SRR1288356_2011		99.6951	52.4788	1425948	54	1144988	100	60.5546	83.2107	58.2069	100	63.5703
52	201205591	201205591_2012	12CEB716	Europe	France	2012	198	Dog	AMP STR NAL CIP	P	-	Ser83Phe	Asp87Asn	Ser80Ile	This study		SAMN08784204	S_Kentucky_201205591	201205591_2012	Le Hello et al. Front Microbiol 2013	99.5338	128.414	6323376	65	1454397	100	132.34	85.2348	145.33	100	130.83
53	SRR2534093	SRR2534093_2013		Eastern Africa	Kenya	2013	198	Human (stool)	Unknown	P	I1	Ser83Phe	Asp87Asn	Ser80Ile	GenomeTrackr	SRR2534093	SAMN03576969	SRR2534093	SRR2534093_2013		99.3561	24.2496	612408	56	685975	100	27.5795	83.2386	31.0804	100	28.1385
54	SRR1300677	SRR1300677_2010		Western Asia	Syria	2010	198	Red thyme mix	Unknown	K	I1	Ser83Phe	Asp87Asn	Ser80Ile	GenomeTrackr	SRR1300677	SAMN02678500	SRR1300677	SRR1300677_2010		99.8082	70.0282	1844896	48	1661495	100	75.2294	83.2757	80.0071	100	76.7667
55	201700012	201700012_2016		Southern Asia	Nepal	2016	198	Human (urine)	AMP NAL CIP	P	-	Ser83Phe	Asp87Asn	Ser80Ile	This study		SAMN08784264	Salm201700012_S14	201700012_2016		98.5627	231.786	7567480	77	414580	8.48627	306.273	73.8539	132.296	100	245.753
56	201008929	201008929_2010		Eastern Africa	Djibouti	2010	198	Human (stool)	AMP STR SPE GEN SME TET NAL CIP	K	-	Ser83Phe	Asp87Gly	Ser80Ile	This study		SAMN08784208	201008929_ACAGTG_L004	201008929_2010		99.6472	188.176	9380892	59	809441	100	194.738	82.0478	250.797	100	192.816
57	Emirats 07	Emirats_07_2007	Em 07-04654	Western Asia	UAE (United Arab Emirates)	2007	198	Houbara faeces	AMP KAN NAL CIP	P	-	Ser83Phe	Asp87Gly	Ser80Ile	This study		SAMN08784211	NG-6269_Emirats_07_04654_lib14892_1167_4	Emirats_07_2007	Le Hello et al. Front Microbiol 2013	99.4795	298.528	17858902	67	809442	100	326.559	80.5088	291.97	100	335.165
58	Emirats 06	Emirats_06_2006	Em 06-02339	Western Asia	UAE (United Arab Emirates)	2006	198	Camel	AMP STR SPE KAN GEN SME TET NAL CIP	K	Q1	Ser83Phe	Asp87Gly	Ser80Ile	This study		SAMN08784210	NG-6269_Emirats_06_02339_lib14891_1167_4	Emirats_06_2006	Le Hello et al. Front Microbiol 2013	99.8179	248.924	14687998	91	809080	100	288.439	86.3025	216.9	100	282.822
59	SRR3027717	SRR3027717_2005		Eastern Africa	Ethiopia	2005	198	Swine carcass	Unknown	P	-	Ser83Phe	Asp87Gly	Ser80Ile	GenomeTrackr	SRR3027717	SAMN03577095	SRR3027717	SRR3027717_2005		99.4061	35.9213	1872570	49	967747	100	39.7793	85.1582	38.8588	100	38.6997
60	BfR 05-046	BfR_05-046_2005	BfR 05-04625	Eastern Africa	Ethiopia	2005	198	Swine	NAL CIP	Q	-	Ser83Phe	Asp87Gly	Ser80Ile	This study		SAMN08784209	NG-6269_BfR_05_04625_lib14888_1167_4	BfR_05-046_2005	Le Hello et al. Front Microbiol 2013	99.6486	224.94	13159524	62	809442	100	270.887	91.5113	200.853	100	263.667
61	09-8745	09-8745_2009		Western Africa	Togo	2009	198	Chicken	AMP STR SPE GEN SME TET NAL CIP	K	-	Ser83Phe	Asp87Gly	Ser80Ile	This study		SAMN08784214	NG-6269_09_8745_lib14895_1167_4	09-8745_2009	Le Hello et al. Front Microbiol 2013	99.9853	295.291	18317674	76	809441	100	350.713	100	295.973	100	331.413
62	201111973	201111973_2011		Middle Africa	Cameroon	2011	198	Human (stool)	NAL CIP	Q	-	Ser83Phe	Asp87Gly	Ser80Ile	This study		SAMN08784216	NG-6269_201111973_lib14879_1225_3	201111973_2011	Le Hello et al. Front Microbiol 2013	99.4713	404.304	27527148	81	809079	100	431.282	83.2432	568.433	100	416.53
63	08-KS6	08-KS6_2008		Western Africa	Nigeria	2008	198	Chicken	AMP STR SPE GEN SME TET NAL CIP	K	-	Ser83Phe	Asp87Gly	Ser80Ile	This study		SAMN08784215	NG-6269_08_KS6_lib14864_1166_6	08-KS6_2008	Le Hello et al. J Infect Dis 2011	99.9643	201.41	11471550	64	809079	100	219.482	100	213.172	100	214.329
64	SRR3027719	SRR3027719_2005		Eastern Africa	Ethiopia	2005	198	Bovine meat	Unknown	K	-	Ser83Phe	Asp87Gly	Ser80Ile	GenomeTrackr	SRR3027719	SAMN03577090	SRR3027719	SRR3027719_2005		99.8546	45.3997	1456174	49	1661545	100	51.5489	100	48.7369	100	49.3248
65	201205363	201205363_2012		Western Asia	Kuwait	2012	198	Human (blood)	AMP STR SPE GEN SME TRI TET NAL CIP	K	I1	Ser83Phe	Asp87Gly	Ser80Ile	This study		SAMN08784212	201205363_TGACCA_L002	201205363_2012	Le Hello et al. Front Microbiol 2013	99.1406	206.809	10601910	99	533731	100	209.759	69.5945	244.436	100	206.545
66	SRR3027706	SRR3027706_2005		Eastern Africa	Ethiopia	2005	198	Chicken carcass	Unknown	K	-	Ser83Phe	Asp87Gly	Ser80Ile	GenomeTrackr	SRR3027706	SAMN03577091	SRR3027706	SRR3027706_2005		99.8601	45.0565	1416824	53	1661545	100	49.5073	100	48.4805	100	50.1508
67	07AF4403	05AF4403_2005	07CEB4403	Eastern Africa	Ethiopia	2006	198	Laying hens	AMP STR SPE GEN SME TET NAL CIP	K	-	Ser83Phe	Asp87Gly	Ser80Ile	This study		SAMN08784213	NG-6269_07AF4403_lib14859_1166_6	05AF4403_2005	Le Hello et al. J Infect Dis 2011, Le Hello et al. Front Microbiol 2013 (correction)	99.9895	215.348	12007314	66	809441	100	257.072	100	215.677	100	245.461
68	201008911	201008911_2010		Egypt	Egypt	2010	198	Human (stool)	AMP STR SPE GEN SME TET NAL CIP	K	-	Ser83Phe	Asp87Asn	Ser80Ile	This study		SAMN08784218	201008911_CTTGTA_L006	201008911_2010		99.148	295.805	14675912	58	809442	19.7105	132.061	83.0737	271.472	100	332.837
69	201002378	201002378_2010		Egypt	Egypt	2010	198	Human (stool)	AMP STR SPE GEN SME TET CHL NAL CIP	K	X1	Ser83Phe	Asp87Asn	Ser80Ile	This study		SAMN08784219	201002378_GCCAAT_L006	201002378_2010		99.1224	269.166	13473384	65	809434	13.0624	156.02	83.9813	228.33	100	267.975
70	04-8262	04-8262_2004		Egypt	Egypt	2004	198	Human (stool)	STR SPE GEN SME NAL CIP	K	-	Ser83Phe	Asp87Asn	Ser80Ile	This study		SAMN08784217	04-8262_TGACCA_L004	04-8262_2004	Le Hello et al. J Infect Dis 2011	99.7716	215.269	10604484	54	809442	100	233.28	100	220.931	100	216.796
71	05-8560	05-8560_2005		Northern Africa	Tunisia	2005	198	Human (stool)	AMP STR SPE GEN SME TRI TET NAL CIP	K	-	Ser83Phe	Asp87Tyr	Ser80Ile	This study		SAMN08784223	S_Kentucky_05-8560	05-8560_2005	Baucheron et al. Front Microbiol 2013	99.9872	107.519	5291310	73	1433741	100	111.383	100	115.34	100	109.637
72	05-1016	05-1016_2005		Eastern Africa	Kenya	2005	198	Human (stool)	NAL CIP	Q	-	Ser83Phe	Asp87Tyr	Ser80Ile	This study		SAMN08784222	NG-6269_05_1016_lib14857_1166_6	05-1016_2005	Le Hello et al. J Infect Dis 2011	99.792	150.861	8153956	112	504514	100	167.96	100	164.603	100	162.864
73	201007071	201007071_2010		Western Africa	Cote d'Ivoire	2010	198	Human (stool)	AMP STR SPE GEN SME TET NAL CIP	K	-	Ser83Phe	Asp87Tyr	Ser80Ile	This study		SAMN08784221	NG-6269_201007071_lib14872_1166_6	201007071_2010		99.8451	151.187	9823530	68	809442	100	154.457	84.1322	180.744	100	153.956
74	05-0520	05-0520_2005		Egypt	Egypt	2005	198	Human (stool)	AMP NAL CIP	P	-	Ser83Phe	Asp87Tyr	Ser80Ile	This study		SAMN08784220	05-0520_GCCAAT_L004	05-0520_2005	Le Hello et al. J Infect Dis 2011	99.4071	312.151	15640348	62	809442	100	356.459	83.4359	292.658	100	350.404
75	K-50	K_50_2009		Southern Asia	Bangladesh	2009	198	Layer poultry farms	AMP STR SPE GEN SME TET NAL CIP	K	-	Ser83Phe	Asp87Tyr	Ser80Ile	This study		SAMN08784224	K_50_ATCACG_L004	K_50_2009	Le Hello et al. Front Microbiol 2013	99.1501	321.118	15974456	58	809391	100	335.761	72.1896	420.356	100	326.339
76	06-1060	06-1060_2006		Eastern Africa	Kenya/Tanzania	2006	198	Human (urine)	AMP STR SPE GEN SME TET NAL CIP	K	-	Ser83Phe	Asp87Tyr	Ser80Ile	This study		SAMN08784226	06-1060_AGTTCC_L007	06-1060_2006	Le Hello et al. J Infect Dis 2011	99.3188	296.28	14629812	59	809514	100	350.265	83.213	314.328	100	344.503
77	08-5707	08-5707_2008		Eastern Africa	Tanzania	2008	198	Human (stool)	AMP STR SPE GEN SME TET NAL CIP	K	-	Ser83Phe	Asp87Tyr	Ser80Ile	This study		SAMN08784225	NG-6269_08_5707_lib14863	08-5707_2008	Le Hello et al. J Infect Dis 2011	99.6653	164.473	10566096	64	850040	100	180.388	86.6089	172.687	100	181.337
78	BfR 10-029	BfR_10-029_2010	BfR 10-02979	Europe	Germany	2010	198	Reptile organs	AMP STR SPE GEN SME TET NAL CIP	K	-	Ser83Phe	Asp87Tyr	Ser80Ile	This study		SAMN08784227	NG-6269_BfR_10_02979_lib14890_1167_4	BfR_10-029_2010	Le Hello et al. Front Microbiol 2013	99.4232	206.942	11719242	58	1439565	100	237.202	86.4975	227.49	100	230.976
79	SRR1522100	SRR1522100_2014		Southern Asia	Pakistan	2014	198	Red chilli powder	Unknown	K	-	Ser83Phe	Asp87Tyr	Ser80Ile	GenomeTrackr	SRR1522100	SAMN02874022	SRR1522100	SRR1522100_2014		99.7498	44.1231	1867746	51	1661275	100	47.181	84.1415	50.8191	100	49.4887
80	201007503	201007503_2010		Southern Asia	India	2010	198	Human (stool)	AMP STR SPE GEN SME TET NAL CIP	K	-	Ser83Phe	Asp87Tyr	Ser80Ile	This study		SAMN08784228	NG-6269_201007503_lib14873	201007503_2010		99.8501	115.481	7881228	91	579825	100	118.442	88.8118	184.535	100	117.244
81	80-11-227	80-11-227_2011	80-11-227-5139	Southern Asia	India	2011	198	Human	AMP STR SPE GEN SME TET NAL CIP	K	-	Ser83Phe	Asp87Tyr	Ser80Ile	This study		SAMN08784229	NG-6269_80_11_227_5139_lib14880_1167_4	80-11-227_2011	Le Hello et al. Front Microbiol 2013	99.8237	140.685	7954134	74	579438	100	148.14	84.81	159.395	100	148.594
82	201611320	201611320_2016		Southern Asia	India	2016	198	Human (stool)	AMP NAL CIP	P	-	Ser83Phe	Asp87Tyr	Ser80Ile	This study		SAMN08784261	Salm201611320_S4	201611320_2016		99.0188	97.0093	3236272	175	307767	100	91.2755	82.7232	48.0121	99.8754	99.6135
83	201106348	201106348_2011		Southern Asia	India	2011	198	Human (stool)	AMP STR SPE GEN SME TET NAL CIP	K	-	Ser83Phe	Asp87Tyr	Ser80Ile	This study		SAMN08784230	NG-6269_201106348_lib14878	201106348_2011	Le Hello et al. Front Microbiol 2013	99.8747	169.508	10622806	68	867248	100	175.663	89.2505	195.049	100	172.607
84	201101683	201101683_2011		Southern Asia	India	2011	198	Human (stool)	AMP STR SPE GEN SME TET NAL CIP	K	-	Ser83Phe	Asp87Tyr	Ser80Ile	This study		SAMN08784231	NG-6269_201101683_lib14876	201101683_2011	Le Hello et al. Front Microbiol 2013	99.4747	149.262	9319976	65	809450	46.155	29.9854	86.0263	173.54	100	168.714
85	1090-10	1090-10_2010	1090/10	Europe	Poland	2010	198	Turkey farm	AMP NAL CIP	K	-	Ser83Phe	Asp87Tyr	Ser80Ile	This study		SAMN08784232	NG-6269_1090_10_lib14948_1167_4	1090-10_2010	Le Hello et al. Front Microbiol 2013	99.4338	287.959	17321760	59	809442	39.8295	65.6651	87.946	325.041	100	315.19
86	201403559	201403559_2011		Western Asia	Israel	2011	198	Human (stool)	AMP STR SPE GEN SME TET NAL CIP	K	-	Ser83Phe	Asp87Tyr	Ser80Ile	This study		SAMN08784235	201403559_CCGTCC_L001	201403559_2011		99.7016	160.626	8407120	60	809443	100	179.291	83.6216	309.169	100	168.657
87	201403558	201403558_2010		Western Asia	Israel	2010	198	Human (urine)	AMP STR SPE GEN SME TET NAL CIP	K	-	Ser83Phe	Asp87Tyr	Ser80Ile	This study		SAMN08784236	201403558_ACAGTG_L002	201403558_2010		99.6943	224.765	11093072	63	809430	100	249.697	83.0018	206.606	100	252.32
88	201403561	201403561_2012		Western Asia	Israel	2012	198	Turkey	AMP NAL CIP	P	-	Ser83Phe	Asp87Tyr	Ser80Ile	This study		SAMN08784237	201403561_CTTGTA_L002	201403561_2012		99.4069	202.433	10195606	54	809442	100	222.965	83.4521	220.241	100	211.878
89	201403560	201403560_2012		Western Asia	Israel	2012	198	Turkey	AMP NAL CIP	P	-	Ser83Phe	Asp87Tyr	Ser80Ile	This study		SAMN08784238	201403560_GCCAAT_L002	201403560_2012		99.4092	187.174	9387446	54	809442	100	207.938	83.2293	216.809	100	202.065
90	BfR 10-021	BfR_10-021_2010	BfR 10-02164	Europe	Germany	2010	198	Turkey farm	AMP STR SPE GEN SME TET NAL CIP	K	-	Ser83Phe	Asp87Tyr	Ser80Ile	This study		SAMN08784233	NG-6269_BfR_10_02164_lib14889_1167_4	BfR_10-021_2010	Le Hello et al. Front Microbiol 2013	99.8357	268.185	16191482	59	748875	100	290.825	85.3926	287.427	100	288.201
91	201403557	201403557_2010		Western Asia	Israel	2010	198	Human (stool)	AMP STR SPE GEN SME TET NAL CIP	K	-	Ser83Phe	Asp87Tyr	Ser80Ile	This study		SAMN08784234	201403557_AGTTCC_L003	201403557_2010		99.6958	199.398	10045156	61	809442	100	213.205	83.3546	266.808	100	209.915
92	201009778	201009778_2010		Northern Africa	Libya	2010	198	Human (stool)	AMP STR SPE GEN SME TET CHL NAL CIP	K	I1	Ser83Phe	Asp87Asn	Ser80Ile	This study		SAMN08784239	NG-6269_201009778_lib14875	201009778_2010	Le Hello et al. Front Microbiol 2013	99.8415	195.848	13459116	95	809081	100	202.101	94.7773	224.871	100	207.344
93	ZM15-S1	ZM15-S1_2009		Northern Africa	Tunisia (Zembra)	2009	198	Seagull	AMP SPE NAL CIP	P	-	Ser83Phe	Asp87Asn	Ser80Ile	This study		SAMN08784240	S_Kentucky_ZM15-S1	ZM15-S1_2009		99.2142	146.73	7774512	64	1454561	100	152.111	100	158.387	100	157.483
94	08-4979	08-4979_2008		Middle Africa	Cameroon	2008	198	Human (stool)	AMP NAL CIP	P	-	Ser83Phe	Asp87Asn	Ser80Ile	This study		SAMN08784241	08-4979_CGATGT_L003	08-4979_2008	Le Hello et al. J Infect Dis 2011	98.6316	88.6616	4433114	58	787661	100	94.0991	100	96.6098	100	91.1876
95	07-7991	07-7991_2007		Northern Africa	Tunisia	2007	198	Human (stool)	AMP NAL CIP	P	-	Ser83Phe	Asp87Asn	Ser80Ile	This study		SAMN08784242	NG-6269_07_7991_lib14861	07-7991_2007	Le Hello et al. J Infect Dis 2011	99.5386	227.759	13834602	73	579859	100	242.667	100	247.735	100	239.292
96	07-033	07-033_2007		Northern Africa	Morocco	2007	198	Turkey	AMP SME TET NAL CIP	K	-	Ser83Phe	Asp87Asn	Ser80Ile	This study		SAMN08784243	07-033_CTTGTA_L004	07-033_2007	Le Hello et al. J Infect Dis 2011	99.847	177.458	8797046	73	809080	100	197.611	100	181.428	100	195.298
97	201611699	201611699_2016		Southeastern Asia	Indonesia/Thailand	2016	198	Human (stool)	AMP SME TET NAL CIP	K	Y	Ser83Phe	Asp87Asn	Ser80Ile	This study		SAMN08784263	Salm201611699_S57	201611699_2016		99.1399	78.1926	2799276	143	255269	100	69.7803	69.7036	30.0743	100	73.8479
98	201611390	201611390_2016		Southeastern Asia	Myanmar	2016	198	Human (stool)	AMP SME TET NAL CIP	K	-	Ser83Phe	Asp87Asn	Ser80Ile	This study		SAMN08784262	Salm201611390_S80	201611390_2016		98.8682	95.3153	3215234	187	272025	100	92.7158	70.2003	44.1346	99.0963	95.5928
99	80-11-309	80-11-309_2011	80-11-309-2385	Southeastern Asia	Cambodia	2011	198	Human	AMP SME TET NAL CIP	K	-	Ser83Phe	Asp87Asn	Ser80Ile	This study		SAMN08784245	NG-6269_80_11_309_2385_lib14882_1166_6	80-11-309_2011	Le Hello et al. Front Microbiol 2013	99.7395	340.638	19391482	68	809441	100	395.253	100	333.093	100	372.336
100	201207374	201207374_2012		Southeastern Asia	Vietnam	2012	198	Human (stool)	AMP SME TET NAL CIP	K	-	Ser83Phe	Asp87Asn	Ser80Ile	This study		SAMN08784244	201207374_AGTTCC_L001	201207374_2012	Le Hello et al. Front Microbiol 2013	99.5219	198.908	9784176	78	809079	100	221.243	100	192.58	100	224.338
101	08-4705	08-4705_2008		Southern Asia	Iran	2008	198	Human	NAL CIP	Q	-	Ser83Phe	Asp87Asn	Ser80Ile	This study		SAMN08784254	NG-6269_08_4705_lib14862	08-4705_2008	Le Hello et al. J Infect Dis 2011	99.6635	136.113	8028916	75	579858	100	161.252	100	143.977	100	152.448
102	201008553	201008553_2010		Western Africa	Senegal	2010	198	Human (stool)	AMP STR SPE GEN SME TET NAL CIP	K	-	Ser83Phe	Asp87Asn	Ser80Ile	This study		SAMN08784260	NG-6269_201008553_lib14874_1166_6	201008553_2010	Le Hello et al. Front Microbiol 2013	99.9859	190.7	12428046	66	809442	100	219.671	100	194.77	100	210.446
103	201203105	201203105_2012		Southeastern Asia	Indonesia	2012	198	Human (stool)	AMP STR SPE GEN SME TET NAL CIP	K	-	Ser83Phe	Asp87Asn	Ser80Ile	This study		SAMN08784259	201203105_CAGATC_L003	201203105_2012	Le Hello et al. Front Microbiol 2013	99.6988	193.751	9712938	56	809442	100	195.528	100	202.535	100	191.44
104	201202458	201202458_2012		Europe	Belgium	2012	198	Human	NAL CIP	K	-	Ser83Phe	Asp87Asn	Ser80Ile	This study		SAMN08784173	201202458_S52	201202458_2012		99.6663	82.9787	3645806	74	496276	100	82.7846	100	75.9375	100	89.3939
105	08-9918	08-9918_2008		Northern Africa	Algeria	2008	198	Human (stool)	AMP STR SPE GEN SME TET NAL CIP	K	-	Ser83Phe	Asp87Asn	Ser80Ile	This study		SAMN08784257	S_Kentucky_08-9918	08-9918_2008	Le Hello et al. J Infect Dis 2011	99.9905	115.133	5894792	66	1454580	100	114.763	100	119.948	100	112.853
106	08-015	08-015_2008		Northern Africa	Morocco	2008	198	Seafood	AMP STR SPE GEN SME TET NAL CIP	K	-	Ser83Phe	Asp87Asn	Ser80Ile	This study		SAMN08784253	08-015_ATGTCA_L007	08-015_2008	Le Hello et al. J Infect Dis 2011	99.8752	135.121	6797452	55	1661547	100	153.416	100	130.594	100	150.652
107	DGM33-S1	DGM33-S1_2010		Europe	Spain (Dragonera)	2010	198	Seagull	CHL NAL CIP	Q	X1	Ser83Phe	Asp87Asn	Ser80Ile	This study		SAMN08784255	S_Kentucky_DGM33-S1	DGM33-S1_2010		99.3603	111.155	6531834	59	1661546	100	120.369	100	127.354	100	123.831
108	201000720	201000720_2010		Western Asia	Turkey	2010	198	Human (stool)	AMP CTR (CTZ) STR SPE GEN SME TET NAL CIP	K	I1	Ser83Phe	Asp87Asn	Ser80Ile	This study		SAMN08784256	NG-6269_201000720_lib14870	201000720_2010	Le Hello et al. Lancet Infect Dis 2013	99.9758	239.795	15228212	89	809081	100	244.209	100	259.734	100	248.481
109	07-1511	07-1511_2007		Northern Africa	Morocco	2007	198	Human (stool)	AMP TET NAL CIP	K	-	Ser83Phe	Asp87Asn	Ser80Ile	This study		SAMN08784258	NG-6269_07_1511_lib14860	07-1511_2007	Le Hello et al. J Infect Dis 2011	99.9311	261.592	16091660	68	579859	100	312.822	100	273.421	100	290.496
110	09-8391	09-8391_2009		Northern Africa	Morocco	2009	198	Human (stool)	AMP CTR CTZ CXI NAL CIP	P	I1	Ser83Phe	Asp87Asn	Ser80Ile	This study		SAMN08784248	NG-6269_09_8391_lib14865	09-8391_2009	Le Hello et al. Lancet Infect Dis 2013	99.7568	202.383	12207662	88	809080	100	201.596	100	220.258	100	201.29
111	AA280-S1	AA280-S1_2011		Europe	Spain (Alboran)	2011	198	Seagull	SPE NAL CIP	Q	-	Ser83Phe	Asp87Asn	Ser80Ile	This study		SAMN08784246	S_Kentucky_AA280-S1	AA280-S1_2011		99.3224	127.362	6469866	60	1454579	100	132.82	100	142.606	100	138.498
112	Ken201512058	Ken201512058_2015		Europe	France	2015	198	Human (stool)	AMP STR SPE SME TET NAL CIP	P	X1	Ser83Phe	Asp87Asn	Ser80Ile	This study		SAMN08784170	Ken201512058_S233	Ken201512058_2015		99.4369	77.9587	2647532	117	304459	100	76.2589	100	35.6891	100	79.1249
113	201001922	1922_2010		Northern Africa	Morocco	2010	198	Human (blood)	AMP CTR CTZ CXI IMI STR SPE KAN TOB GEN AMI SME TET NAL CIP	K	W	Ser83Phe	Asp87Asn	Ser80Ile	This study		SAMN08784247	PPAST_20111101_SN180_IL100018389_CGACGGT_L008	1922_2010	Le Hello et al. Lancet Infect Dis 2013	99.9894	686.889	39001488	66	809442	100	711.926	100	822.493	100	691.98
114	12CEB4452	12CEB4452_2012		Europe	France	2012	198	Turkey farm	AMP STR SPE GEN SME TET NAL CIP	K	-	Ser83Phe	Asp87Asn	Ser80Ile	This study		SAMN08784249	12CEB4452_TTAGGC_L002	12CEB4452_2012	Le Hello et al. Front Microbiol 2013	99.5638	160.042	7937078	78	809081	100	180.37	100	150.89	6.05758	1
115	201005120	201005120_2010		Europe	Belgium	2010	198	Unknown	NAL CIP	K	-	Ser83Phe	Asp87Asn	Ser80Ile	This study		SAMN08784174	201005120_S30	201005120_2010		99.8099	65.3732	2870918	93	312794	100	67.4725	100	63.9459	100	73.1871
116	Ken201502958	Ken201502958_2015		Europe	France	2015	198	Human (urinary catheter)	AMP TET NAL CIP	K	-	Ser83Phe	Asp87Asn	Ser80Ile	This study		SAMN08784169	Ken201502958_S11	Ken201502958_2015		99.6743	70.5661	2493358	84	602863	100	71.1797	100	29.1954	100	68.4619
117	201301062	201301062_2013		Northern Africa	Algeria	2013	198	Human (stool)	AMP (CTR) (CTZ) STR SPE GEN SME TRI TET NAL CIP AZI	K	L/M, Q1	Ser83Phe	Asp87Asn	Ser80Ile	This study		SAMN08784250	201301062_ATCACG_L006	201301062_2013	Le Hello et al. Front Microbiol 2013	99.8687	285.743	14456958	71	809442	100	313.871	100	274.62	100	313.889
118	201410673	201410673_2014	2014LSAL00827	Europe	France	2014	198	Food tank	AMP CTR CTZ CXI IMI STR SPE KAN TOB SME TRI CHL TET NAL CIP AZI	-	C	Ser83Phe	Asp87Asn	Ser80Ile	This study		SAMN08784251	Ken_201410673_TCGGCA_L001	201410673_2014		99.2617	113.807	4278318	88	1661545	100	119.247	100	137.882	100	113.65
119	201005456	201005456_2010		Northern Africa	Algeria	2010	198	Human (stool)	AMP CTR CTZ STR SPE KAN TOB GEN AMI SME TRI NAL CIP AZI	P	L/M	Ser83Phe	Asp87Asn	Ser80Ile	This study		SAMN08784252	NG-6269_201005456_lib14871_sub	201005456_2010	Le Hello et al. Lancet Infect Dis 2013	99.6977	30.218	2000000	61	254521	100	32.575	100	33.3796	100	31.5743
120	201200082	201200082_2012		Europe	Belgium	2012	198	Chicken	AMP STR SPE GEN SME TET NAL CIP	K	X4	Ser83Phe	Asp87Asn	Ser80Ile	This study		SAMN08784171	201200082_S25	201200082_2012		99.8199	57.2981	2658428	116	507015	100	60.0342	100	60.1738	100	62.4992
121	201118012	201118012_2011		Europe	Belgium	2011	198	Chicken	AMP STR SPE GEN SME TET NAL CIP	K	X4	Ser83Phe	Asp87Asn	Ser80Ile	This study		SAMN08784172	201118012_S10	201118012_2011		99.8654	83.8545	3608002	68	445874	100	89.3547	100	91.4386	100	92.3029

## Sheet: Table S2
accession	plasmid name	species	source	country
JRIA01000018	Ecoli_VKPM B-10182	E. coli	NA	NA
KF705205	p9134	S. Typhimurium	NA	NA
KF705207	p9134dAT	S. Typhimurium	NA	NA
KF705206	p9134dT	S. Typhimurium	NA	NA
AFET01000004	pAA86L 53_5	E. coli	cow	NA
KC853439	pACN001-F	E. coli	NA	NA
CP010317	pAPEC-O78-2	E. coli	NA	NA
KJ484639	pC23-89	E. coli	chicken	NA
KJ484638	pC49-108	E. coli	chicken	NA
KJ484637	pC59-112	E. coli	chicken	NA
NC_025142	pC60-108	E. coli	chicken	NA
CP005389	pCFSAN002069_01	S. Heidelberg	chicken	NA
AB021078	pColb-P9	Shigella sonnei	NA	NA
HQ114283	pCS0010A_95	S. Kentucky	chicken	NA
KP198616	pCTXM123_C0996	E. coli	NA	NA
CP009566	pCVM22462	S. Newport	dog	NA
CP001121	pCVM29188_101	S. Kentucky	chicken breast	NA
CP008733	pE17.16	E. coli	NA	NA
GU371927	pEC_Bactec	E. coli	horse	NA
EU935740	pEK204	E. coli	human	NA
CP002517	pEKO1101	E. coli	human	NA
CP008734	pESBL-117	E. coli	NA	NA
CP008735	pESBL-12	E. coli	NA	NA
CP008736	pESBL-283	E. coli	NA	NA
CP008737	pESBL-305	E. coli	NA	NA
CP008738	pESBL-315	E. coli	NA	NA
CP003290	pESBL-EA11	E. coli	human	NA
KJ484630	pH1519-88	E. coli	human	NA
KJ484629	pH2291-112	E. coli	human	NA
KJ125070	pHNAH4-1	E. coli	chicken	NA
HE610900	pHUSEC2011-1	E. coli	NA	NA
KM377238	pHV114	E. coli	NA	NA
KM377239	pHV292	E. coli	NA	NA
KM377240	pHV295	E. coli	NA	NA
KF787110	pIFM3804	E. coli	NA	NA
HG970648	pJIE512b	E. coli	human	NA
NC020991	pKHSB1	Shigella sonnei	NA	NA
KC788405	pKPC-LKEc	E. coli	NA	NA
JQ901381	Plm	E. coli	NA	NA
HQ114281	pND11_107	E. coli	human	NA
HQ114282	pND12_96	E. coli	pig	NA
DQ017661	pNF1358	S. enterica	NA	NA
HQ114284	pPWD4_103	E. coli	pig	NA
CP002186	pRK1	E. coli	NA	NA
JN796410	pS1400_89	S. Enteritidis	NA	NA
JF274993	pSal8934a	S. Typhimurium	NA	NA
JX566770	pSD107	S. Derby	pork	NA
AP009241	pSE11-1	E. coli	human	NA
CP004087	pSEEH1578_01	S. Heidelberg	human	NA
JN983049	pSH1148_107	S. Heidelberg	NA	NA
JX445149	pSH146_87	S. Heidelberg	NA	NA
KJ406378	pSH4469	Shigella sonnei	NA	NA
CP001118	pSL476_91	S. Heidelberg	human	NA
KF290378	pSTM2	S. Typhimurium	human	NA
KF290377	pSTM7	S. Typhimurium	human	NA
HG428759	pSTM709	S. Typhimurium	NA	NA
CP007651	pTC_N40607	E. coli	NA	NA
KJ563250	pTF2	E. coli	NA	NA
CP002731	pUMNK88_Inc1	E. coli	pig	NA
LM651376	pV404	E. coli	human	NA
NC019061	pWD4_103	E. coli	pork	NA
AP011954	R621a	S. Typhimurium	NA	NA
AP005147	R64	S. Typhimurium	human	NA
CP002489	TY474p2	S. Typhimurium	NA	NA
CP007273	EC20121180	S. Enteritidis	chicken	NA
LM995590	Ecoli_1	E. coli	human	NA
LM996561	Ecoli_2	E. coli	human	NA
LM997065	Ecoli_3	E. coli	human	NA
This study	09-9322	S. Kentucky	human	Egypt
This study	09-8391	S. Kentucky	human	Morocco
This study	201000305	S. Kentucky	human	Egypt
This study	201000720	S. Kentucky	human	Turkey
This study	201009778	S. Kentucky	human	Libya
This study	201100664	S. Kentucky	human	Egypt
This study	201205363	S. Kentucky	human	Kuwait
GenomeTrackr	SRR1288356	S. Kentucky	cumin seed	Syria
GenomeTrackr	SRR2534093	S. Kentucky	human	Kenya

## Sheet: Table S3
start coordinate	stop coordinate	product
377	467	RepY
454	1486	replication initiation protein
35535	36255	plasmid SOS inhibition protein
38007	38508	anti-restriction protein
43630	43963	NikA
43973	46673	relaxase
51443	51728	PndA counter protein
51579	51735	post-segregation killing protein
58857	59442	TraX
59470	60673	TraW
60639	61266	TraV
61253	64298	TraU
64387	65188	TraT
65171	65360	TraS
65423	65828	TraR
66405	67110	TraP
67109	68399	TraO
68401	69385	TraN
69395	70088	TraM
70084	70432	TraL
70449	74217	DNA primase
70449	72984	DNA primase
74306	74858	nuclease
74872	75163	TraK
75159	76308	TraJ
76304	77123	TraI
77119	77578	TraH
77972	78554	TraG
78616	79819	TraF
79904	80729	TraE
84762	85419	pepilin peptidase
85403	85964	PilT
86605	87703	integral membrane protein
87715	89269	ATP-binding protein
89279	89732	PilP
89718	91014	PilO
91006	92689	lipoprotein
92702	93140	PilM
93139	94207	lipoprotein
94240	94834	PilK
95293	95593	PilI
97369	97903	TraB
98344	98632	TraA

## Sheet: Table S4
SNP position	change	gene	product	amino acid change
## SNPs on branch for 201100664 (30)
351905	ns	asmbl_3416	cadC transcriptional activator	K257N
650420	ns	asmbl_3713	lrhA transcriptional repressor LrhA transcriptional dual regulator	W291*
718635	ns	asmbl_3769	3-demethylubiquinone-9 3-O-methyltransferase	T222N
1208553	ns	asmbl_441	ribonucleoside hydrolase 1	T111M
1230105	s	asmbl_467	glutaminyl-tRNA synthetase	-
1532332	intergenic	-	-	-
1680930	s	asmbl_904	potD	-
1934828	s	asmbl_1173	trypsin family protein	-
2142413	ns	asmbl_1368	mechanosensitive ion channel family protein	G182*
2386481	s	asmbl_1622	high-affinity zinc uptake system protein znuA	-
2388282	s	asmbl_1624	fecCD transport family protein	-
2414533	ns	asmbl_1651	tsr	Y187H
2414922	ns	asmbl_1651	tsr	W57L
2418645	ns	asmbl_1655	motB protein, enables flagellar motor rotation, linking torque machinery to cell wall	P53S
2420399	ns	asmbl_1658	flhD	R80G
2437386	ns	asmbl_1680	response regulator	K68*
2454990	ns	asmbl_1702	flagellar M-ring protein FliF	L129Q
2456869	ns	asmbl_1703	flagellar motor switch protein FliG	E232V
2457168	ns	asmbl_1703	flagellar motor switch protein FliG	*332K
2461725	ns	asmbl_1709	flagellar motor switch protein FliM	R75H
2461922	ns	asmbl_1709	flagellar motor switch protein FliM	V141F
2918424	ns	asmbl_2152	cell division protein FtsW	P139S
3485905	ns	asmbl_2684	phage lambda receptor protein maltose high-affinity receptor	Q46R
3648437	intergenic	-	-	-
3681215	intergenic	-	-	-
3783817	ns	asmbl_4476	DNA polymerase III, beta subunit	H226R
3864562	ns	asmbl_2801	p-hydroxybenzoic acid efflux pump subunit AaeB	I157V
4144686	s	asmbl_3089	orn/Lys/Arg decarboxylase, C-terminal domain protein	-
4518209	ns	asmbl_3909	ferrous iron transport protein B	V408L
4518951	ns	asmbl_3909	ferrous iron transport protein B	D655V
## SNPs on branch for 201000305 (11)
293156	ns	asmbl_4739	acetolactate synthase, large subunit, biosynthetic type	L231Q
478347	ns	asmbl_3527	ethanolamine utilization protein EutJ	E248V
1699711	intergenic	-	-	-
2540766	ns	asmbl_1803	ATP:cob(I)alamin adenosyltransferase	P78L
2552155	ns	asmbl_1815	DD-carboxypeptidase, penicillin-binding protein 6b	R119S
2793475	ns	asmbl_2033	RIP metalloprotease RseP	T178P
3657839	ns	asmbl_4349	short chain dehydrogenase family protein	K38R
3718792	ns	asmbl_4414	type III secretion regulator YopN/LcrE/InvE/MxiC	E109*
4285551	s	asmbl_3235	L-fuculokinase	-
4517220	ns	asmbl_3909	ferrous iron transport protein B	C78F
4642786	s	asmbl_4022	insulinase family protease	-
## SNPs on branch leading to 09-9322 and 201000305 (1)
2391907	s	asmbl_1629	crossover junction endodeoxyribonuclease RuvC	-
## SNPs on branch for 201100664 IncI1 plasmid (2)
29890	intergenic	-	-	-
80835	intergenic	-	-	-

## Sheet: Table S5
region	aac3-Id	aadA7	aph3-Ia	aphA2	catA1	dfrA12	mphA	strA	strB	sul1	blaTEM-1D-198	tetA	tetB	aac3-Iid	aac3-I	aac3-Iva	aadA5	aadA2	aphA6	armA	arr	bla-CARB-2	bla-CMY	blaCTX-M	cmlA	dfrA1	dfrA14	dfrA17	floR	fosA	mphE	msrE	blaNDM-1	bla-OXA-48	bla-OXA-10	qnrD	sul3	sul2	tetC	bla-VIM-2	total
Eastern Africa	0.255	0.401	0.594	1	1	0.594	1	0.203	0.071	0.779	0.759	0.578	1	1	1	1	1	0.212	1	1	1	1	1	1	1	1	1	1	1	1	1	1	1	1	1	1	0.311	1	1	1	14
Egypt	0.509	1	0.001	0	0	0.011	0.005	0	0.002	0.367	0.229	0.657	0.584	1	1	1	0.519	0.311	1	1	1	1	0.202	1	1	1	1	0.385	0.292	1	1	1	1	0.385	1	1	1	0.169	1	1	26
Europe	0.783	0.588	0.594	0.187	1	0.594	1	0.352	0.772	1	1	0.42	1	1	1	1	0.33	1	0.124	1	1	1	0.415	1	1	1	1	0.233	0.115	0.124	0.233	0.233	0.124	1	1	1	1	0.209	1	1	15
Middle Africa	0.498	0.228	1	0.411	1	1	1	1	0.548	0.162	0.52	0.19	1	1	1	1	1	1	1	1	1	1	1	1	1	1	1	1	1	1	1	1	1	1	1	1	1	1	1	1	2
Northern Africa	1	1	0.597	1	1	0.206	0.558	0.111	0.539	0.557	0.064	0.385	1	0.291	0.107	1	1	0.204	1	0.107	1	1	0.369	0.204	0.204	1	0.204	1	1	1	0.204	0.204	1	0.204	1	1	0.291	0.558	1	0.107	13
Southeastern Asia	0.065	0.719	1	1	1	0.431	1	0.106	0.05	0.471	1	1	1	0.187	1	1	1	1	1	1	1	1	1	1	1	1	1	1	1	1	1	1	1	1	1	1	1	1	1	1	8
Southern Asia	0.754	1	1	0.454	1	1	1	0.034	0.096	1	1	1	1	1	1	1	1	0.356	1	1	1	0.091	1	1	1	1	1	1	1	1	1	1	1	1	1	1	1	1	1	1	11
USA	0	0	1	0.066	1	1	1	0.734	1	0	0	0	0	1	1	0.099	1	1	1	1	1	1	1	1	1	1	1	1	1	1	1	1	1	1	1	1	1	1	0.099	1	12
Western Africa	0.706	1	1	0.199	1	1	1	0.672	1	1	0.436	1	0.262	1	1	1	0.165	0.595	1	1	1	1	1	1	1	1	1	1	1	1	1	1	1	1	1	1	1	1	1	1	7
Western Asia	0.065	0.13	0.18	1	1	1	1	1	0.749	0.357	0.017	0.225	1	0.271	1	1	1	0.17	1	1	0.099	1	1	0.189	0.189	1	0.189	1	0.412	1	1	1	1	1	0.099	1	0.271	0.528	1	1	12
total	57	63	8	28	5	8	7	33	41	72	84	68	5	3	1	1	3	15	1	1	1	1	4	2	2	0	2	2	5	1	2	2	1	2	1	1	3	7	1	1	120

## Sheet: Table S6
isolate	flgE	ratB	sseK1	sciV	sciU	vgrS	sspH2	spaQ	ssaS	ssaT	sciR	sseK2	ssaE	sseF	sopE2	ssaU	stjC	stjB	STM4574	STM4575	sthE	sthC	sthD	prgI	fliQ	pipB2	safA	ssaG	rpoS	tcfD	tcfC	tcfB	tcfA	tar/cheM	stkG	stkF	stkE	stkD	stkC	stkB	stkA	stjA	stiH	stiC	stiB	stiA	sthB	sthA	stfG
02-8141_2002	1	1	1	1	1	1	1	1	1	1	1	1	1	1	1	1	1	1	1	1	1	1	1	1	1	1	1	1	1	1	1	1	1	1	1	1	1	1	1	1	1	1	1	1	1	1	1	1	1
04-2049_2004	1	1	1	1	1	1	1	1	1	1	1	1	1	1	1	1	1	1	1	1	1	1	1	1	1	1	1	1	1	1	1	1	1	1	1	1	1	1	1	1	1	1	1	1	1	1	1	1	1
04-7734_2004	1	1	1	1	1	1	1	1	1	1	1	1	1	1	1	1	1	1	1	1	1	1	1	1	1	1	1	1	1	1	1	1	1	1	1	1	1	1	1	1	1	1	1	1	1	1	1	1	1
04-8262_2004	1	1	1	1	1	1	1	1	1	1	1	1	1	1	1	1	1	1	1	1	1	1	1	1	1	1	1	1	1	1	1	1	1	1	1	1	1	1	1	1	1	1	1	1	1	1	1	1	1
05-0236_2005	1	1	1	1	1	1	1	1	1	1	1	1	1	1	1	1	1	1	1	1	1	1	1	1	1	1	1	1	1	1	1	1	1	1	1	1	1	1	1	1	1	1	1	1	1	1	1	1	1
05-0520_2005	1	1	1	1	1	1	1	1	1	1	1	1	1	1	1	1	1	1	1	1	1	1	1	1	1	1	1	1	1	1	1	1	1	1	1	1	1	1	1	1	1	1	1	1	1	1	1	1	1
05-1199_2005	1	1	1	1	1	1	1	1	1	1	1	1	1	1	1	1	1	1	1	1	1	1	1	1	1	1	1	1	1	1	1	1	1	1	1	1	1	1	1	1	1	1	1	1	1	1	1	1	1
05-2131_2005	1	1	1	1	1	1	1	1	1	1	1	1	1	1	1	1	1	1	1	1	1	1	1	1	1	1	1	1	1	1	1	1	1	1	1	1	1	1	1	1	1	1	1	1	1	1	1	1	1
05-3290_2005	1	1	1	1	1	1	1	1	1	1	1	1	1	1	1	1	1	1	1	1	1	1	1	1	1	1	1	1	1	1	1	1	1	1	1	1	1	1	1	1	1	1	1	1	1	1	1	1	1
06-1060_2006	1	1	1	1	1	1	1	1	1	1	1	1	1	1	1	1	1	1	1	1	1	1	1	1	1	1	1	1	1	1	1	1	1	1	1	1	1	1	1	1	1	1	1	1	1	1	1	1	1
07-033_2007	1	1	1	1	1	1	1	1	1	1	1	1	1	1	1	1	1	1	1	1	1	1	1	0	1	1	1	1	1	1	1	1	1	1	1	1	1	1	1	1	1	1	1	1	1	1	1	1	1
08-015_2008	1	1	1	1	1	1	1	0	0	1	1	1	1	1	1	1	1	1	1	1	1	1	1	1	1	1	1	1	1	1	1	1	1	1	1	1	1	1	1	1	1	1	1	1	1	1	1	1	1
08-4979_2008	1	1	1	1	1	1	1	1	1	1	1	1	1	1	1	1	1	1	1	1	1	1	1	1	0	1	1	1	1	1	1	1	1	1	1	1	1	1	1	1	1	1	1	1	1	1	1	1	1
12CEB4452_2012	1	1	1	1	1	1	1	1	1	1	1	1	1	1	1	1	1	1	1	1	1	1	1	1	1	1	1	1	1	1	1	1	1	1	1	1	1	1	1	1	1	1	1	1	1	1	1	1	1
17-85_1985	1	1	1	1	1	1	1	1	1	1	1	1	0	1	1	1	1	1	1	1	1	1	1	1	1	1	1	1	1	1	1	1	1	1	1	1	1	1	1	1	1	1	1	1	1	1	1	1	1
201002378_2010	1	1	1	1	1	1	1	1	1	1	1	1	1	1	1	1	1	1	1	1	1	1	1	1	1	1	1	1	1	1	1	1	1	1	1	1	1	1	1	1	1	1	1	1	1	1	1	1	1
201005120_2010	1	1	1	1	1	1	1	1	1	1	1	1	1	1	1	1	1	1	1	1	1	1	1	1	1	1	1	1	1	1	1	1	1	1	1	1	1	1	1	1	1	1	1	1	1	1	1	1	1
201007469_2010	1	1	1	1	1	1	1	1	1	1	1	1	1	1	1	1	1	1	1	1	1	1	1	0	1	1	1	1	1	1	1	1	1	1	1	1	1	1	1	1	1	1	1	1	1	1	1	1	1
201008911_2010	1	1	1	1	1	1	1	1	1	1	1	1	1	1	1	1	1	1	1	1	1	1	1	1	1	1	1	1	1	1	1	1	1	1	1	1	1	1	1	1	1	1	1	1	1	1	1	1	1
201008929_2010	1	1	1	1	1	1	1	1	1	1	1	1	1	1	1	1	1	1	1	1	1	1	1	1	1	1	1	1	1	1	1	1	1	1	1	1	1	1	1	1	1	1	1	1	1	1	1	1	1
201118012_2011	1	1	1	1	1	1	1	1	1	1	1	1	1	1	1	1	1	1	1	1	1	1	1	1	1	1	1	1	1	1	1	1	1	1	1	1	1	1	1	1	1	1	1	1	1	1	1	1	1
201200082_2012	1	1	1	1	1	1	1	1	1	1	1	1	1	1	1	1	1	1	1	1	1	1	1	1	1	1	1	1	1	1	1	1	1	1	1	1	1	1	1	1	1	1	1	1	1	1	1	1	1
201202458_2012	1	1	1	1	1	1	1	1	1	1	1	1	1	1	1	1	1	1	1	1	1	1	1	1	1	1	1	1	1	1	1	1	1	1	1	1	1	1	1	1	1	1	1	1	1	1	1	1	1
201203105_2012	1	1	1	1	1	1	1	1	1	1	1	1	1	1	1	1	1	1	1	1	1	1	1	1	1	1	1	1	1	1	1	1	1	1	1	1	1	1	1	1	1	1	1	1	1	1	1	1	1
201205363_2012	1	1	1	1	1	1	1	1	1	1	1	1	1	1	1	1	1	1	1	1	1	1	1	1	1	1	1	1	1	1	1	1	1	1	1	1	1	1	1	1	1	1	1	1	1	1	1	1	1
201207374_2012	1	1	1	1	1	1	1	1	1	1	1	1	1	1	1	1	1	1	1	1	1	1	1	1	1	1	1	1	1	1	1	1	1	1	1	1	1	1	1	1	1	1	1	1	1	1	1	1	1
201301062_2013	1	1	1	1	1	1	1	1	1	1	1	1	1	1	1	1	1	1	1	1	1	1	1	1	1	1	1	1	1	1	1	1	1	1	1	1	1	1	1	1	1	1	1	1	1	1	1	1	1
201302105_2013	1	1	1	1	1	1	1	1	1	1	1	1	1	1	1	1	1	1	1	1	1	1	1	1	1	1	1	1	1	1	1	1	1	1	1	1	1	1	1	1	1	1	1	1	1	1	1	1	1
201403557_2010	1	1	1	1	1	1	1	1	1	1	1	1	1	1	1	1	1	1	1	1	1	1	1	1	1	1	1	1	1	1	1	1	1	1	1	1	1	1	1	1	1	1	1	1	1	1	1	1	1
201403558_2010	1	1	1	1	1	1	1	1	1	1	1	1	1	1	1	1	1	1	1	1	1	1	1	1	0	1	1	1	1	1	1	1	1	1	1	1	1	1	1	1	1	1	1	1	1	1	1	1	1
201403559_2011	1	1	1	1	1	1	1	1	1	1	1	1	1	1	1	1	1	1	1	1	1	1	1	1	1	1	1	1	1	1	1	1	1	1	1	1	1	1	1	1	1	1	1	1	1	1	1	1	1
201403560_2012	1	1	1	1	1	1	1	1	1	1	1	1	1	1	1	1	1	1	1	1	1	1	1	1	1	1	1	1	1	1	1	1	1	1	1	1	1	1	1	1	1	1	1	1	1	1	1	1	1
201403561_2012	1	1	1	1	1	1	1	1	1	1	1	1	1	1	1	1	1	1	1	1	1	1	1	1	1	1	1	1	1	1	1	1	1	1	1	1	1	1	1	1	1	1	1	1	1	1	1	1	1
94-3543_1994	1	1	1	1	1	1	1	1	1	1	1	1	1	1	1	1	1	1	1	1	1	1	1	1	1	1	1	1	1	1	1	1	1	1	1	1	1	1	1	1	1	1	1	1	1	1	1	1	1
K_50_2009	1	1	1	1	1	1	1	1	1	1	1	1	1	1	1	1	1	1	1	1	1	1	1	1	1	1	1	1	1	1	1	1	1	1	1	1	1	1	1	1	1	1	1	1	1	1	1	1	1
Ken201502958_2015	1	1	1	1	1	1	1	1	1	0	1	1	1	1	1	1	1	1	1	1	1	1	1	1	1	1	1	1	1	1	1	1	1	1	1	1	1	1	1	1	1	1	1	1	1	1	1	1	1
Ken201512058_2015	1	1	1	1	1	1	1	1	1	1	1	1	1	1	1	1	1	1	1	1	1	1	1	1	1	1	1	1	1	1	1	1	1	1	1	1	1	1	1	1	1	1	1	1	1	1	1	1	1
201410673_2014	1	1	1	1	1	1	1	1	1	1	1	1	1	1	1	1	1	1	1	1	1	1	1	1	1	1	1	1	1	1	1	1	1	1	1	1	1	1	1	1	1	1	1	1	1	1	1	1	1
00-1059_2000	1	1	1	1	1	1	1	1	1	1	1	1	1	1	1	1	1	1	1	1	1	1	1	1	1	1	1	1	1	1	1	1	1	1	1	1	1	1	1	1	1	1	1	1	1	1	1	1	1
01-2100_2001	1	1	1	1	1	1	1	1	1	1	1	1	1	1	1	1	1	1	1	1	1	1	1	1	1	1	1	1	1	1	1	1	1	1	1	1	1	1	1	1	1	1	1	1	1	1	1	1	1
02-9866_2002	1	1	1	1	1	1	1	1	1	1	1	1	1	1	1	1	1	1	1	1	1	1	1	1	1	1	1	1	1	1	1	1	1	1	1	1	1	1	1	1	1	1	1	1	1	1	1	1	1
04-4567_2004	1	1	1	1	1	1	1	1	1	1	1	1	1	1	1	1	1	1	1	1	1	1	1	1	1	1	1	1	1	1	1	1	1	1	1	1	1	1	1	1	1	1	1	1	1	1	1	1	1
05-1016_2005	1	1	1	1	1	1	1	1	1	1	1	1	1	1	1	1	1	1	1	1	1	1	1	1	1	1	1	1	1	1	1	1	1	1	1	1	1	1	1	1	1	1	1	1	1	1	1	1	1
05-4680_2005	1	1	1	1	1	1	1	1	1	1	1	1	1	1	1	1	1	1	1	1	1	1	1	1	1	1	1	1	1	1	1	1	1	1	1	1	1	1	1	1	1	1	1	1	1	1	1	1	1
05AF4403_2005	1	1	1	1	1	1	1	1	1	1	1	1	1	1	1	1	1	1	1	1	1	1	1	1	1	1	1	1	1	1	1	1	1	1	1	1	1	1	1	1	1	1	1	1	1	1	1	1	1
07-1511_2007	1	1	1	1	1	1	1	1	1	1	1	1	1	1	1	1	1	1	1	1	1	1	1	1	1	1	1	1	1	1	1	1	1	1	1	1	1	1	1	1	1	1	1	1	1	1	1	1	1
07-7991_2007	1	1	1	1	1	1	1	1	1	1	1	1	1	1	1	1	1	1	1	1	1	1	1	1	1	1	1	1	1	1	1	1	1	1	1	1	1	1	1	1	1	1	1	1	1	1	1	1	1
08-4705_2008	1	1	1	1	1	1	1	1	1	1	1	1	1	1	1	1	1	1	1	1	1	1	1	1	1	1	1	1	1	1	1	1	1	1	1	1	1	1	1	1	1	1	1	1	1	1	1	1	1
08-5707_2008	1	1	1	1	1	1	1	1	1	1	1	1	1	1	1	1	1	1	1	1	1	1	1	1	1	1	1	1	1	1	1	1	1	1	1	1	1	1	1	1	1	1	1	1	1	1	1	1	1
08-KS6_2008	1	1	1	1	1	1	1	1	1	1	1	1	1	1	1	1	1	1	1	1	1	1	1	1	1	1	1	1	1	1	1	1	1	1	1	1	1	1	1	1	1	1	1	1	1	1	1	1	1
09-8391_2009	1	1	1	1	1	1	1	1	1	1	1	1	1	1	1	1	1	1	1	1	1	1	1	1	1	1	1	1	1	1	1	1	1	1	1	1	1	1	1	1	1	1	1	1	1	1	1	1	1
09-8745_2009	1	1	1	1	1	1	1	1	1	1	1	1	1	1	1	1	1	1	1	1	1	1	1	1	1	1	1	1	1	1	1	1	1	1	1	1	1	1	1	1	1	1	1	1	1	1	1	1	1
09-9322_2009	1	1	1	1	1	1	1	1	1	1	1	1	1	1	1	1	1	1	1	1	1	1	1	1	1	1	1	1	1	1	1	1	1	1	1	1	1	1	1	1	1	1	1	1	1	1	1	1	1
1090-10_2010	1	1	1	1	1	1	1	1	1	1	1	1	1	1	1	1	1	1	1	1	1	1	1	1	1	1	1	1	1	1	1	1	1	1	1	1	1	1	1	1	1	1	1	1	1	1	1	1	1
1-61_1961	1	1	1	1	1	1	1	1	1	1	1	1	1	1	1	1	1	1	1	1	1	1	1	1	1	1	1	1	1	1	1	1	1	1	1	1	1	1	1	1	1	1	1	1	1	1	1	1	1
1-66_1966	1	1	1	1	1	1	1	1	1	1	1	1	1	1	1	1	0	0	0	0	1	1	1	1	1	1	1	1	1	1	1	1	1	1	1	1	1	1	1	1	1	1	1	1	1	1	1	1	1
201000720_2010	1	1	1	1	1	1	1	1	1	1	1	1	1	1	1	1	1	1	1	1	1	1	1	1	1	1	1	1	1	1	1	1	1	1	1	1	1	1	1	1	1	1	1	1	1	1	1	1	1
201005456_2010	1	1	1	1	1	1	1	1	1	1	1	1	1	1	1	1	1	1	1	1	1	1	1	1	1	1	1	1	1	1	1	1	1	1	1	1	1	1	1	1	1	1	1	1	1	1	1	1	1
201007071_2010	1	1	1	1	1	1	1	1	1	1	1	1	1	1	1	1	1	1	1	1	1	1	1	1	1	1	1	1	1	1	1	1	1	1	1	1	1	1	1	1	1	1	1	1	1	1	1	1	1
201007297_2010	1	1	1	1	1	1	1	1	1	1	1	1	1	1	1	1	1	1	1	1	1	1	1	1	1	1	1	1	1	1	1	1	1	1	1	1	1	1	1	1	1	1	1	1	1	1	1	1	1
201007503_2010	1	1	1	1	1	1	1	1	1	1	1	1	1	1	1	1	1	1	1	1	1	1	1	1	1	1	1	1	1	1	1	1	1	1	1	1	1	1	1	1	1	1	1	1	1	1	1	1	1
201008553_2010	1	1	1	1	1	1	1	1	1	1	1	1	1	1	1	1	1	1	1	1	1	1	1	1	1	1	1	1	1	1	1	1	1	1	1	1	1	1	1	1	1	1	1	1	1	1	1	1	1
201009778_2010	1	1	1	1	1	1	1	1	1	1	1	1	1	1	1	1	1	1	1	1	1	1	1	1	1	1	1	1	1	1	1	1	1	1	1	1	1	1	1	1	1	1	1	1	1	1	1	1	1
201000305_2010	1	1	1	1	1	1	1	1	1	1	1	1	1	1	1	1	1	1	1	1	1	1	1	1	1	1	1	1	1	1	1	1	1	1	1	1	1	1	1	1	1	1	1	1	1	1	1	1	1
201101683_2011	1	1	1	1	1	1	1	1	1	1	1	1	1	1	1	1	1	1	1	1	1	1	1	1	1	1	1	1	1	1	1	1	1	1	1	1	1	1	1	1	1	1	1	1	1	1	1	1	1
201106348_2011	1	1	1	1	1	1	1	1	1	1	1	1	1	1	1	1	1	1	1	1	1	1	1	1	1	1	1	1	1	1	1	1	1	1	1	1	1	1	1	1	1	1	1	1	1	1	1	1	1
201111973_2011	1	1	1	1	1	1	1	1	1	1	1	1	1	1	1	1	1	1	1	1	1	1	1	1	1	1	1	1	1	1	1	1	1	1	1	1	1	1	1	1	1	1	1	1	1	1	1	1	1
201100664_2011	1	1	1	1	1	1	1	1	1	1	1	1	1	1	1	1	1	1	1	1	1	1	1	1	1	1	1	1	1	1	1	1	1	1	1	1	1	1	1	1	1	1	1	1	1	1	1	1	1
2-75_1975	1	1	1	0	1	1	1	1	1	1	1	1	1	1	1	1	1	1	1	1	1	1	1	1	1	1	1	1	1	1	1	1	1	1	1	1	1	1	1	1	1	1	1	1	1	1	1	1	1
5-76_1976	1	1	1	1	1	1	1	1	1	1	1	1	1	1	1	1	1	1	1	1	1	1	1	1	1	1	1	1	1	1	1	1	1	1	1	1	1	1	1	1	1	1	1	1	1	1	1	1	1
80-11-227_2011	1	1	1	1	1	1	1	1	1	1	1	1	1	1	1	1	1	1	1	1	1	1	1	1	1	1	1	1	1	1	1	1	1	1	1	1	1	1	1	1	1	1	1	1	1	1	1	1	1
80-11-252_2011	1	1	1	1	1	1	1	1	1	1	1	1	1	1	1	1	1	1	1	1	0	0	0	1	1	1	1	1	1	1	1	1	1	1	1	1	1	1	1	1	1	1	1	1	1	1	1	1	1
80-11-309_2011	1	1	1	1	1	1	1	1	1	1	1	1	1	1	1	1	1	1	1	1	1	1	1	1	1	1	1	1	1	1	1	1	1	1	1	1	1	1	1	1	1	1	1	1	1	1	1	1	1
93-6429_1993	1	1	1	1	1	1	1	1	1	1	1	1	1	1	1	1	1	1	1	1	1	1	1	1	1	1	1	1	1	1	1	1	1	1	1	1	1	1	1	1	1	1	1	1	1	1	1	1	1
96-11313_1996	1	1	1	1	1	1	1	1	1	1	1	1	1	1	1	1	1	1	1	1	1	1	1	1	1	1	1	1	1	1	1	1	1	1	1	1	1	1	1	1	1	1	1	1	1	1	1	1	1
97-11473_1997	1	1	1	1	1	1	1	1	1	1	1	1	1	1	1	1	1	1	1	1	1	1	1	1	1	1	1	1	1	1	1	1	1	1	1	1	1	1	1	1	1	1	1	1	1	1	1	1	1
97-6819_1997	1	1	1	1	1	1	1	1	1	1	1	1	1	1	1	1	1	1	1	1	1	1	1	1	1	1	1	1	1	1	1	1	1	1	1	1	1	1	1	1	1	1	1	1	1	1	1	1	1
99-2998_1999	1	1	1	1	1	1	1	1	1	1	1	1	1	1	1	1	1	1	1	1	1	1	1	1	1	1	1	1	1	1	1	1	1	1	1	1	1	1	1	1	1	1	1	1	1	1	1	1	1
BfR_05-046_2005	1	1	1	1	1	1	1	1	1	1	1	1	1	1	1	1	1	1	1	1	1	1	1	1	1	1	1	1	1	1	1	1	1	1	1	1	1	1	1	1	1	1	1	1	1	1	1	1	1
BfR_10-021_2010	1	1	1	1	1	1	1	1	1	1	1	1	1	1	1	1	1	1	1	1	1	1	1	1	1	1	1	1	1	1	1	1	1	1	1	1	1	1	1	1	1	1	1	1	1	1	1	1	1
BfR_10-029_2010	1	1	1	1	1	1	1	1	1	1	1	1	1	1	1	1	1	1	1	1	1	1	1	1	1	1	1	1	1	1	1	1	1	1	1	1	1	1	1	1	1	1	1	1	1	1	1	1	1
Emirats_06_2006	1	1	1	1	1	1	1	1	1	1	1	1	1	1	1	1	1	1	1	1	1	1	1	1	1	1	1	1	1	1	1	1	1	1	1	1	1	1	1	1	1	1	1	1	1	1	1	1	1
Emirats_07_2007	1	1	1	1	1	1	1	1	1	1	1	1	1	1	1	1	1	1	1	1	1	1	1	1	1	1	1	1	1	1	1	1	1	1	1	1	1	1	1	1	1	1	1	1	1	1	1	1	1
98K_1937	1	1	1	1	1	1	1	1	1	1	1	1	1	1	1	1	1	1	1	1	1	1	1	1	1	1	1	1	1	1	1	1	1	1	1	1	1	1	1	1	1	1	1	1	1	1	1	1	1
1922_2010	1	1	1	1	1	1	1	1	1	1	1	1	1	1	1	1	1	1	1	1	1	1	1	1	1	1	1	1	1	1	1	1	1	1	1	1	1	1	1	1	1	1	1	1	1	1	1	1	1
SRR1048324_2012	0	1	1	1	1	1	1	1	1	1	1	1	1	1	1	1	1	1	1	1	1	1	1	1	1	1	1	1	1	1	1	1	1	1	1	1	1	1	1	1	1	1	1	1	1	1	1	1	1
SRR1106466_2007	1	1	1	1	1	1	1	1	1	1	1	1	1	1	1	1	1	1	1	1	1	1	1	1	1	1	1	1	1	1	1	1	1	1	1	1	1	1	1	1	1	1	1	1	1	1	1	1	1
SRR1288356_2011	1	1	1	1	1	1	0	1	1	1	1	1	1	1	1	1	1	1	1	1	1	1	1	1	1	1	1	1	1	1	1	1	1	1	1	1	1	1	1	1	1	1	1	1	1	1	1	1	1
SRR1300677_2010	1	1	1	1	1	1	1	1	1	1	1	1	1	1	1	1	1	1	1	1	1	1	1	1	1	1	1	1	1	1	1	1	1	1	1	1	1	1	1	1	1	1	1	1	1	1	1	1	1
SRR1522100_2014	1	1	1	1	1	1	1	1	1	1	1	1	1	1	1	1	1	1	1	1	1	1	1	1	1	1	1	1	1	1	1	1	1	1	1	1	1	1	1	1	1	1	1	1	1	1	1	1	1
SRR1637080_2003	1	1	1	1	1	1	1	1	1	1	1	1	1	1	1	1	1	1	1	1	1	1	1	1	1	1	1	1	1	1	1	1	1	1	1	1	1	1	1	1	1	1	1	1	1	1	1	1	1
SRR1646515_2010	1	1	1	1	1	1	1	1	1	1	1	1	1	1	1	1	1	1	1	1	1	1	1	1	1	1	1	1	1	1	1	1	1	1	1	1	1	1	1	1	1	1	1	1	1	1	1	1	1
SRR1763866_2005	1	1	1	1	1	1	1	1	1	1	1	1	1	1	1	1	1	1	1	1	1	1	1	1	1	1	1	1	1	1	1	1	1	1	1	1	1	1	1	1	1	1	1	1	1	1	1	1	1
SRR2124413_2010	0	1	1	1	1	1	0	1	1	1	1	1	1	1	1	1	1	1	1	1	1	1	1	1	1	1	1	1	1	1	1	1	1	1	1	1	1	1	1	1	1	1	1	1	1	1	1	1	1
SRR2240233_2015	1	1	1	1	1	1	1	1	1	1	1	1	1	1	1	1	1	1	1	1	1	1	1	1	1	1	1	1	1	1	1	1	1	1	1	1	1	1	1	1	1	1	1	1	1	1	1	1	1
SRR2534093_2013	0	0	1	1	1	1	1	1	1	1	1	1	1	1	1	1	1	1	1	1	1	1	1	1	1	0	0	1	1	1	1	1	1	1	1	1	1	1	1	1	1	1	1	1	1	1	1	1	1
SRR2587216_2015	1	1	1	1	1	1	1	1	1	1	1	1	1	1	1	1	1	1	1	1	1	1	1	1	1	1	1	1	1	1	1	1	1	1	1	1	1	1	1	1	1	1	1	1	1	1	1	1	1
SRR3000034_2015	0	1	1	1	1	1	1	1	1	1	1	1	1	1	1	1	1	1	1	1	1	1	1	1	1	1	1	1	1	1	1	1	1	1	1	1	1	1	1	1	1	1	1	1	1	1	1	1	1
SRR3027706_2005	1	1	1	1	1	1	1	1	1	1	1	1	1	1	1	1	1	1	1	1	1	1	1	1	1	1	1	1	1	1	1	1	1	1	1	1	1	1	1	1	1	1	1	1	1	1	1	1	1
SRR3027716_2005	1	1	1	1	1	1	1	1	1	1	1	1	1	1	1	1	1	1	1	1	1	1	1	1	1	1	1	1	1	1	1	1	1	1	1	1	1	1	1	1	1	1	1	1	1	1	1	1	1
SRR3027717_2005	1	1	1	1	1	1	1	1	1	1	1	1	1	1	1	1	1	1	1	1	1	1	1	1	1	1	1	1	1	1	1	1	1	1	1	1	1	1	1	1	1	1	1	1	1	1	1	1	1
SRR3027719_2005	0	0	1	1	1	1	1	1	1	1	1	1	1	1	1	1	1	1	1	1	1	1	1	1	1	1	1	1	1	1	1	1	1	1	1	1	1	1	1	1	1	1	1	1	1	1	1	1	1
SRR3027720_2005	1	1	1	1	1	1	1	1	1	1	1	1	1	1	1	1	1	1	1	1	1	1	1	1	1	1	1	1	1	1	1	1	1	1	1	1	1	1	1	1	1	1	1	1	1	1	1	1	1
SRR3062667_2015	1	1	1	1	1	1	1	1	1	1	1	1	1	1	1	1	1	1	1	1	1	1	1	1	1	1	1	1	1	1	1	1	1	1	1	1	1	1	1	1	1	1	1	1	1	1	1	1	1
SRR3115978_2013	1	1	1	1	1	1	1	1	1	1	1	1	1	1	1	1	1	1	1	1	1	1	1	1	1	1	1	1	1	1	1	1	1	1	1	1	1	1	1	1	1	1	1	1	1	1	1	1	1
SRR3170071_2016	1	1	1	1	1	1	1	1	1	1	1	1	1	1	1	1	1	1	1	1	1	1	1	1	1	1	1	1	1	1	1	1	1	1	1	1	1	1	1	1	1	1	1	1	1	1	1	1	1
SRR3295549_2015	1	1	1	1	1	1	1	1	1	1	1	1	1	1	1	1	1	1	1	1	1	1	1	1	1	1	1	1	1	1	1	1	1	1	1	1	1	1	1	1	1	1	1	1	1	1	1	1	1
SRR3295906_2014	0	0	1	1	1	1	1	1	1	1	1	1	1	1	1	1	1	1	1	1	1	1	1	1	1	1	1	1	1	1	1	1	1	1	1	1	1	1	1	1	1	1	1	1	1	1	1	1	1
SRR3295928_2014	1	0	1	1	1	1	1	1	1	1	1	1	1	1	1	1	1	1	1	1	1	1	1	1	1	1	1	1	0	1	1	1	1	1	1	1	1	1	1	1	1	1	1	1	1	1	1	1	1
05-8560_2005	1	1	1	1	1	1	1	1	1	1	1	1	1	1	1	1	1	1	1	1	1	1	1	1	1	1	1	1	1	1	1	1	1	1	1	1	1	1	1	1	1	1	1	1	1	1	1	1	1
08-9918_2008	1	1	1	1	1	1	1	1	1	1	1	1	1	1	1	1	1	1	1	1	1	1	1	1	1	1	1	1	1	1	1	1	1	1	1	1	1	1	1	1	1	1	1	1	1	1	1	1	1
201205591_2012	1	1	1	1	1	1	1	1	1	1	1	1	1	1	1	1	1	1	1	1	1	1	1	1	1	1	1	1	1	1	1	1	1	1	1	1	1	1	1	1	1	1	1	1	1	1	1	1	1
08148185_2008	1	1	1	1	1	1	1	1	1	1	1	1	1	1	1	1	1	1	1	1	1	1	1	1	1	1	1	1	1	1	1	1	1	1	1	1	1	1	1	1	1	1	1	1	1	1	1	1	1
AA280-S1_2011	1	1	1	1	1	1	1	1	1	1	1	1	1	1	1	1	1	1	1	1	1	1	1	1	1	1	1	1	1	1	1	1	1	1	1	1	1	1	1	1	1	1	1	1	1	1	1	1	1
DGM33-S1_2010	1	1	1	1	1	1	1	1	1	1	1	1	1	1	1	1	1	1	1	1	1	1	1	1	1	1	1	1	1	1	1	1	1	1	1	1	1	1	1	1	1	1	1	1	1	1	1	1	1
ZM15-S1_2009	1	1	1	1	1	1	1	1	1	1	1	1	1	1	1	1	1	1	1	1	1	1	1	1	1	1	1	1	1	1	1	1	1	1	1	1	1	1	1	1	1	1	1	1	1	1	1	1	1
201611207_2016	1	1	0	0	0	0	1	1	1	1	1	1	1	1	1	1	1	1	1	1	1	1	1	1	1	1	1	1	1	1	1	1	1	1	1	1	1	1	1	1	1	1	1	1	1	1	1	1	1
201611320_2016	1	1	1	1	1	1	1	1	1	1	0	1	0	0	0	0	1	1	1	1	1	1	1	1	1	1	1	1	1	1	1	1	1	1	1	1	1	1	1	1	1	1	1	1	1	1	1	1	1
201611390_2016	1	1	0	1	1	1	0	1	0	0	0	0	1	1	1	1	1	1	1	1	1	1	1	1	1	1	1	1	1	1	1	1	1	1	1	1	1	1	1	1	1	1	1	1	1	1	1	1	1
201611699_2016	1	1	1	1	1	1	0	1	1	1	1	1	1	1	1	1	1	1	1	1	1	1	1	1	1	1	1	0	1	1	1	1	1	1	1	1	1	1	1	1	1	1	1	1	1	1	1	1	1
201700012_2016	1	1	1	1	1	1	1	1	1	1	1	1	1	1	1	1	1	1	1	1	1	1	1	1	1	1	1	1	1	1	1	1	1	1	1	1	1	1	1	1	1	1	1	1	1	1	1	1	1
[truncated: 208 more columns]
